# Supplementary material for: Effect of Mobile Health Technology on Weight Control in Adolescents and Preteens: A Systematic Review and Meta-Analysis
Source: Front Public Health. 2021 Jul 15;9:708321. doi: 10.3389/fpubh.2021.708321 (PMC8319399; doi:10.3389/fpubh.2021.708321)
Supplement: Supplementary file 1 [file Table_1.XLSX]

## Sheet: 工作表1
	Intervention			Control
Study name	m1	sd1	n1	m2	sd2	n2	Ethnicity
Chen JL (2017)	26.93	3.43	23	29.18	3.88	17	a. Ethnic Chinese
Chen JL (2019)	26.93	3.43	21	29.18	3.88	15	a. Ethnic Chinese
Lee RLT (2017)	25.72	0.18	63	25.87	0.16	52	a. Ethnic Chinese
Lubans DR (2012)	23.3	4.71	141	23.37	4.68	153	b. non-ethnic Chinese
Lubans DR (2016)	22.3	0.7	121	22.3	0.6	143	b. non-ethnic Chinese
Mameli C (2016)	29.6	3.3	16	28.6	2.6	14	b. non-ethnic Chinese
Nguyen B (2013)	30.8	4.6	43	31.8	4.5	50	b. non-ethnic Chinese
Nollen NL (2014)	22.55	4.56	19	24.5	5.93	18	b. non-ethnic Chinese
Smith JJ (2014)	21.3	0.64	139	21.2	0.57	154	b. non-ethnic Chinese
Total			586			616	1202
